# Supplementary material for: Plasmatic MicroRNAs and Treatment Outcomes of Patients with Metastatic Castration-Resistant Prostate Cancer: A Hospital-Based Cohort Study and In Silico Analysis
Source: Int J Mol Sci. 2023 May 22;24(10):9101. doi: 10.3390/ijms24109101 (PMC10219330; doi:10.3390/ijms24109101)
Supplement: Supplementary file 1 [file ijms-24-09101-s001.zip]

Archive with 1 entries (1 files):
- ijms-2363707-supplementary.pdf
